# Supplementary material for: Free and open-source software for object detection, size, and colour determination for use in plant phenotyping
Source: Plant Methods. 2023 Nov 15;19:126. doi: 10.1186/s13007-023-01103-0 (PMC10647133; doi:10.1186/s13007-023-01103-0)
Supplement: Supplementary file 1 — Additional file 1: List of python packages required for pipeline. [file 13007_2023_1103_MOESM1_ESM.txt]

cv2 version 4.5.1
imutils version 0.5.4
csv version 1.0
imagio version 2.9.0
rawpy version 0.17.1
numpy version 1.18.5
sklearn version 0.23.1
PIL version 7.2.0
colour_checker_detection version 0.1.2

as well as the OS, glob and tkinter which are part of the standard python library
