# Supplementary material for: Free and open-source software for object detection, size, and colour determination for use in plant phenotyping
Source: Plant Methods. 2023 Nov 15;19:126. doi: 10.1186/s13007-023-01103-0 (PMC10647133; doi:10.1186/s13007-023-01103-0)
Supplement: Supplementary file 4 — Additional file 4: RGB spyderCheckr24 data. [file 13007_2023_1103_MOESM4_ESM.csv]

0	112	76	60
1	238	158	25
2	25	55	135
3	43	41	43
4	197	145	125
5	157	188	54
6	57	146	64
7	80	80	78
8	87	120	155
9	83	58	106
10	186	26	51
11	122	118	116
12	82	106	60
13	195	79	95
14	245	205	0
15	161	157	154
16	126	125	174
17	58	88	159
18	192	75	145
19	202	198	195
20	98	187	166
21	222	118	32
22	0	127	159
23	249	242	238
